# Supplementary material for: Urogenital schistosomiasis in three different water access in the Senegal river basin: prevalence and monitoring praziquantel efficacy and re-infection levels
Source: BMC Infect Dis. 2022 Dec 29;22:968. doi: 10.1186/s12879-022-07813-5 (PMC9801593; doi:10.1186/s12879-022-07813-5)
Supplement: Supplementary file 3 — Additional file 3. Datasheets. [file 12879_2022_7813_MOESM3_ESM.xlsx]

## Sheet: Feuil1
SITE	Village	ID	AGE GROUP (Yaers)	S0 (Baseline)	Eggs load S0	1-49 eggs/10ml S0	≥50 eggs/10 ml S0	PZQ1	S1 (CT1)	Eggs load S1	1-49 eggs/10ml S1	≥50 eggs/10 ml S1	PZQ2	S2 (CR1)	Reinfection 1	Eggs load S2	1-49 eggs/10ml S2
Senegal river	DIOUNDOU	DIO/01/01	5_8	P	24	Yes	No	Yes	N	0	No	No	No	N	No	0	No
Senegal river	DIOUNDOU	DIO/01/07	5_8	P	89	No	Yes	Yes	N	0	No	No	No	P	Yes	1	Yes
Senegal river	DIOUNDOU	DIO/01/09	5_8	P	19	Yes	No	Yes	N	0	No	No	No	N	No	0	No
Senegal river	DIOUNDOU	DIO/01/11	5_8	P	13	Yes	No	Yes	N	0	No	No	No	P	Yes	1	Yes
Senegal river	DIOUNDOU	DIO/01/12	5_8	P	17	Yes	No	Yes	N	0	No	No	No	N	No	0	No
Senegal river	DIOUNDOU	DIO/02/21	5_8	P	200	No	Yes	Yes	N	0	No	No	No	N	No	0	No
Senegal river	DIOUNDOU	DIO/02/25	5_8	P	13	Yes	No	Yes	N	0	No	No	No	N	No	0	No
Senegal river	DIOUNDOU	DIO/02/31	9_11	P	3	Yes	No	Yes	N	0	No	No	No	N	No	0	No
Senegal river	DIOUNDOU	DIO/02/35	9_11	P	14	Yes	No	Yes	N	0	No	No	No	N	No	0	No
Senegal river	DIOUNDOU	DIO/00/41	5_8	P	200	No	Yes	Yes	N	0	No	No	No	N	No	0	No
Senegal river	DIOUNDOU	DIO/00/42	5_8	P	20	Yes	No	Yes	N	0	No	No	No	P	Yes	6	Yes
Senegal river	DIOUNDOU	DIO/00/43	5_8	P	52	No	Yes	Yes	N	0	No	No	No	P	Yes	2	Yes
Senegal river	DIOUNDOU	DIO/00/45	5_8	P	200	No	Yes	Yes	N	0	No	No	No	P	Yes	1	Yes
Senegal river	DIOUNDOU	DIO/00/48	5_8	P	1	Yes	No	Yes	N	0	No	No	No	N	No	0	No
Senegal river	DIOUNDOU	DIO/00/50	5_8	P	14	Yes	No	Yes	N	0	No	No	No	N	No	0	No
irriguation canal	GUIA	GUI/1A/011	5_8	P	148	No	Yes	Yes	N	0	No	No	Yes	P	Yes	134	No
irriguation canal	GUIA	GUI/1A/355	5_8	P	200	No	Yes	Yes	P	24	Yes	No	Yes	P	No	3	Yes
irriguation canal	GUIA	GUI/1A/356	5_8	P	77	No	Yes	Yes	N	0	No	No	No	P	Yes	11	Yes
irriguation canal	GUIA	GUI/1A/359	5_8	P	96	No	Yes	Yes	N	0	No	No	Yes	P	Yes	37	Yes
irriguation canal	GUIA	GUI/1A/360	5_8	P	200	No	Yes	Yes	N	0	No	No	No	N	No	0	No
irriguation canal	GUIA	GUI/1A/362	5_8	P	128	No	Yes	Yes	N	0	No	No	No	N	No	0	No
irriguation canal	GUIA	GUI/1A/372	5_8	P	200	No	Yes	Yes	N	0	No	No	No	N	No	0	No
irriguation canal	GUIA	GUI/1A/383	5_8	P	118	No	Yes	Yes	N	0	No	No	No	N	No	0	No
irriguation canal	GUIA	GUI/1A/390	5_8	P	200	No	Yes	Yes	N	0	No	No	Yes	P	Yes	3	Yes
irriguation canal	GUIA	GUI/1A/393	5_8	P	101	No	Yes	Yes	N	0	No	No	Yes	P	Yes	4	Yes
irriguation canal	GUIA	GUI/1A/395	5_8	P	121	No	Yes	Yes	N	0	No	No	No	P	Yes	13	Yes
irriguation canal	GUIA	GUI/1A/396	5_8	P	165	No	Yes	Yes	P	46	Yes	No	Yes	P	No	9	Yes
irriguation canal	GUIA	GUI/1A/401	5_8	P	187	No	Yes	Yes	P	80	No	Yes	Yes	P	No	1	Yes
irriguation canal	GUIA	GUI/1B/379	9_11	P	200	No	Yes	Yes	N	0	No	No	No	P	Yes	13	Yes
irriguation canal	GUIA	GUI/2B/397	5_8	P	4	Yes	No	Yes	N	0	No	No	No	P	Yes	14	Yes
irriguation canal	GUIA	GUI/2B/400	9_11	P	200	No	Yes	Yes	P	76	No	Yes	Yes	NA	NA	NA	NA
irriguation canal	GUIA	GUI/1B/403	9_11	P	108	No	Yes	Yes	N	0	No	No	No	P	Yes	2	Yes
irriguation canal	GUIA	GUI/1B/404	5_8	P	200	No	Yes	Yes	N	0	No	No	Yes	N	No	0	No
irriguation canal	GUIA	GUI/2A/106	5_8	P	200	No	Yes	Yes	N	0	No	No	No	N	No	0	No
irriguation canal	GUIA	GUI/2A/109	5_8	P	200	No	Yes	Yes	N	0	No	No	No	P	Yes	9	Yes
irriguation canal	GUIA	GUI/2A/112	5_8	P	200	No	Yes	Yes	N	0	No	No	Yes	P	Yes	200	No
irriguation canal	GUIA	GUI/2A/113	5_8	P	200	No	Yes	Yes	N	0	No	No	Yes	P	Yes	95	No
irriguation canal	GUIA	GUI/2A/118	9_11	P	141	No	Yes	Yes	N	0	No	No	No	P	Yes	135	No
irriguation canal	GUIA	GUI/2A/124	5_8	P	11	Yes	No	Yes	N	0	No	No	Yes	N	No	0	No
irriguation canal	GUIA	GUI/2A/125	5_8	P	200	No	Yes	Yes	N	0	No	No	Yes	P	Yes	200	No
irriguation canal	GUIA	GUI/2A/131	9_11	P	200	No	Yes	Yes	N	0	No	No	No	P	Yes	1	Yes
irriguation canal	GUIA	GUI/2A/133	9_11	P	45	Yes	No	Yes	N	0	No	No	No	N	No	0	No
irriguation canal	GUIA	GUI/2A/138	5_8	P	105	No	Yes	Yes	N	0	No	No	Yes	P	Yes	9	Yes
irriguation canal	GUIA	GUI/2B/154	5_8	P	68	No	Yes	Yes	N	0	No	No	Yes	N	No	0	No
irriguation canal	GUIA	GUI/2B/169	5_8	P	200	No	Yes	Yes	N	0	No	No	No	P	Yes	1	Yes
irriguation canal	GUIA	GUI/2B/175	9_11	P	2	Yes	No	Yes	N	0	No	No	No	N	No	0	No
irriguation canal	GUIA	GUI/2B/186	5_8	P	98	No	Yes	Yes	N	0	No	No	No	N	No	0	No
irriguation canal	GUIA	GUI/2B/187	5_8	P	63	No	Yes	Yes	N	0	No	No	Yes	N	No	0	No
irriguation canal	GUIA	GUI/2B/188	5_8	P	200	No	Yes	Yes	N	0	No	No	No	N	No	0	No
irriguation canal	GUIA	GUI/2B/387	5_8	P	200	No	Yes	Yes	N	0	No	No	No	N	No	0	No
irriguation canal	GUIA	GUI/3A/208	9_11	P	200	No	Yes	Yes	N	0	No	No	Yes	P	Yes	21	Yes
irriguation canal	GUIA	GUI/3A/220	9_11	P	200	No	Yes	Yes	N	0	No	No	No	P	Yes	7	Yes
irriguation canal	GUIA	GUI/3A/221	9_11	P	200	No	Yes	Yes	N	0	No	No	No	N	No	0	No
irriguation canal	GUIA	GUI/3A/225	9_11	P	200	No	Yes	Yes	N	0	No	No	No	P	Yes	25	Yes
irriguation canal	GUIA	GUI/3A/227	9_11	P	8	Yes	No	Yes	N	0	No	No	No	P	Yes	1	Yes
irriguation canal	GUIA	GUI/3A/385	9_11	P	200	No	Yes	Yes	N	0	No	No	No	N	No	0	No
irriguation canal	GUIA	GUI/3B/241	9_11	P	105	No	Yes	Yes	N	0	No	No	Yes	N	No	0	No
irriguation canal	GUIA	GUI/3B/245	9_11	P	85	No	Yes	Yes	N	0	No	No	Yes	P	Yes	1	Yes
irriguation canal	GUIA	GUI/3B/257	9_11	P	87	No	Yes	Yes	P	45	Yes	No	Yes	P	No	27	Yes
irriguation canal	GUIA	GUI/3B/258	9_11	P	200	No	Yes	Yes	N	0	No	No	No	P	Yes	200	No
irriguation canal	GUIA	GUI/3B/262	9_11	P	200	No	Yes	Yes	N	0	No	No	No	P	Yes	11	Yes
irriguation canal	GUIA	GUI/3B/264	9_11	P	43	Yes	No	Yes	N	0	No	No	No	P	Yes	6	Yes
irriguation canal	GUIA	GUI/3B/266	9_11	P	200	No	Yes	Yes	N	0	No	No	No	P	Yes	3	Yes
irriguation canal	GUIA	GUI/3B/282	9_11	P	200	No	Yes	Yes	N	0	No	No	No	N	No	0	No
irriguation canal	GUIA	GUI/4A/288	9_11	P	32	Yes	No	Yes	N	0	No	No	No	N	No	0	No
irriguation canal	GUIA	GUI/4A/315	9_11	P	99	No	Yes	Yes	P	30	Yes	No	Yes	P	No	8	Yes
irriguation canal	GUIA	GUI/4B/324	9_11	P	200	No	Yes	Yes	N	0	No	No	Yes	P	Yes	42	Yes
irriguation canal	GUIA	GUI/AR/391	9_11	P	47	Yes	No	Yes	N	0	No	No	No	P	Yes	42	Yes
irriguation canal	GUIA	GUI2/3/374	9_11	P	94	No	Yes	Yes	N	0	No	No	No	N	No	0	No
irriguation canal	GUIA	GUI2/2/375	9_11	P	200	No	Yes	Yes	N	0	No	No	No	N	No	0	No
irriguation canal	GUIA	GUI/KHO/367	5_8	P	200	No	Yes	Yes	N	0	No	No	No	NA	NA	NA	NA
irriguation canal	GUIA	GUI/00/366	5_8	P	184	No	Yes	Yes	N	0	No	No	Yes	NA	NA	NA	NA
irriguation canal	GUIA	GUI/00/376	5_8	P	200	No	Yes	Yes	N	0	No	No	No	N	No	0	No
irriguation canal	GUIA	GUI/00/380	5_8	P	200	No	Yes	Yes	N	0	No	No	No	P	Yes	1	Yes
irriguation canal	GUIA	GUI/00/381	5_8	P	200	No	Yes	Yes	N	0	No	No	No	N	No	0	No
irriguation canal	GUIA	GUI/00/386	5_8	P	200	No	Yes	Yes	N	0	No	No	No	P	Yes	1	Yes
irriguation canal	KHODIT	KHO/1/006	5_8	P	53	No	Yes	Yes	N	0	No	No	Yes	N	No	0	No
irriguation canal	KHODIT	KHO/1/009	5_8	P	175	No	Yes	Yes	P	47	Yes	No	Yes	P	No	12	Yes
irriguation canal	KHODIT	KHO/1/010	5_8	P	17	Yes	No	Yes	N	0	No	No	No	N	No	0	No
irriguation canal	KHODIT	KHO/1/011	5_8	P	30	Yes	No	Yes	N	0	No	No	No	P	Yes	4	Yes
irriguation canal	KHODIT	KHO/1/013	5_8	P	26	Yes	No	Yes	N	0	No	No	Yes	NA	NA	NA	NA
irriguation canal	KHODIT	KHO/1/016	5_8	P	100	No	Yes	Yes	N	0	No	No	No	N	No	0	No
irriguation canal	KHODIT	KHO/1/018	5_8	P	54	No	Yes	Yes	N	0	No	No	No	N	No	0	No
irriguation canal	KHODIT	KHO/1/025	5_8	P	200	No	Yes	Yes	N	0	No	No	No	N	No	0	No
irriguation canal	KHODIT	KHO/1/031	5_8	P	30	Yes	No	Yes	N	0	No	No	No	P	Yes	2	Yes
irriguation canal	KHODIT	KHO/1/033	5_8	P	158	No	Yes	Yes	N	0	No	No	No	N	No	0	No
irriguation canal	KHODIT	KHO/1/034	5_8	P	200	No	Yes	Yes	N	0	No	No	No	NA	NA	NA	NA
irriguation canal	KHODIT	KHO/1/035	5_8	P	200	No	Yes	Yes	N	0	No	No	Yes	P	Yes	2	Yes
irriguation canal	KHODIT	KHO/1/039	5_8	P	200	No	Yes	Yes	N	0	No	No	No	N	No	0	No
irriguation canal	KHODIT	KHO/1/042	5_8	P	25	Yes	No	Yes	N	0	No	No	No	N	No	0	No
irriguation canal	KHODIT	KHO/1/043	5_8	P	200	No	Yes	Yes	N	0	No	No	No	NA	NA	NA	NA
irriguation canal	KHODIT	KHO/2/055	5_8	P	93	No	Yes	Yes	N	0	No	No	No	N	No	0	No
irriguation canal	KHODIT	KHO/2/058	5_8	P	69	No	Yes	Yes	N	0	No	No	No	NA	NA	NA	NA
irriguation canal	KHODIT	KHO/2/060	5_8	P	200	No	Yes	Yes	P	7	Yes	No	Yes	P	Yes	8	Yes
irriguation canal	KHODIT	KHO/2/065	5_8	P	133	No	Yes	Yes	N	0	No	No	No	N	No	0	No
irriguation canal	KHODIT	KHO/2/078	5_8	P	171	No	Yes	Yes	N	0	No	No	No	N	No	0	No
irriguation canal	KHODIT	KHO/2/082	5_8	P	40	Yes	No	Yes	N	0	No	No	No	N	No	0	No
irriguation canal	KHODIT	KHO/2/083	5_8	P	47	Yes	No	Yes	N	0	No	No	No	N	No	0	No
irriguation canal	KHODIT	KHO/2/084	5_8	P	21	Yes	No	Yes	N	0	No	No	No	N	No	0	No
irriguation canal	KHODIT	KHO/2/096	5_8	P	145	No	Yes	Yes	N	0	No	No	No	N	No	0	No
irriguation canal	KHODIT	KHO/2/097	5_8	P	200	No	Yes	Yes	P	86	No	Yes	Yes	N	No	0	No
irriguation canal	KHODIT	KHO/3/101	9_11	P	200	No	Yes	Yes	N	0	No	No	No	N	No	0	No
irriguation canal	KHODIT	KHO/3/103	9_11	P	189	No	Yes	Yes	N	0	No	No	No	P	Yes	8	Yes
irriguation canal	KHODIT	KHO/3/104	9_11	P	65	No	Yes	Yes	N	0	No	No	Yes	P	Yes	1	Yes
irriguation canal	KHODIT	KHO/3/109	9_11	P	37	Yes	No	Yes	N	0	No	No	No	NA	NA	NA	NA
irriguation canal	KHODIT	KHO/3/113	9_11	P	200	No	Yes	Yes	N	0	No	No	Yes	N	No	0	No
irriguation canal	KHODIT	KHO/3/114	9_11	P	160	No	Yes	Yes	N	0	No	No	Yes	N	No	0	No
irriguation canal	KHODIT	KHO/3/116	9_11	P	85	No	Yes	Yes	N	0	No	No	No	P	Yes	12	Yes
irriguation canal	KHODIT	KHO/3/118	9_11	P	200	No	Yes	Yes	N	0	No	No	No	P	Yes	2	Yes
irriguation canal	KHODIT	KHO/3/121	9_11	P	56	No	Yes	Yes	N	0	No	No	No	P	Yes	9	Yes
irriguation canal	KHODIT	KHO/3/123	9_11	P	200	No	Yes	Yes	N	0	No	No	No	P	Yes	8	Yes
irriguation canal	KHODIT	KHO/3/125	9_11	P	91	No	Yes	Yes	N	0	No	No	Yes	N	No	0	No
irriguation canal	KHODIT	KHO/3/130	9_11	P	200	No	Yes	Yes	N	0	No	No	Yes	N	No	0	No
irriguation canal	KHODIT	KHO/3/134	9_11	P	43	Yes	No	Yes	P	2	Yes	No	Yes	N	No	0	No
irriguation canal	KHODIT	KHO/3/135	9_11	P	20	Yes	No	Yes	N	0	No	No	Yes	N	No	0	No
irriguation canal	KHODIT	KHO/3/136	9_11	P	200	No	Yes	Yes	P	20	Yes	No	Yes	N	No	0	No
irriguation canal	KHODIT	KHO/3/139	9_11	P	57	No	Yes	Yes	P	2	Yes	No	Yes	N	No	0	No
irriguation canal	KHODIT	KHO/4/161	9_11	P	173	No	Yes	Yes	N	0	No	No	No	P	Yes	45	Yes
irriguation canal	KHODIT	KHO/4/165	9_11	P	22	Yes	No	Yes	N	0	No	No	No	P	Yes	1	Yes
irriguation canal	KHODIT	KHO/00/171	5_8	P	200	No	Yes	Yes	P	53	No	Yes	Yes	N	No	0	No
irriguation canal	KHODIT	KHO/00/173	5_8	P	77	No	Yes	Yes	N	0	No	No	No	N	No	0	No
irriguation canal	KHODIT	KHO/00/174	5_8	P	4	Yes	No	Yes	N	0	No	No	No	NA	NA	NA	NA
irriguation canal	KHODIT	KHO/00/176	5_8	P	112	No	Yes	Yes	N	0	No	No	No	P	Yes	4	Yes
irriguation canal	KHODIT	KHO/00/178	5_8	P	200	No	Yes	Yes	N	0	No	No	No	P	Yes	34	Yes
irriguation canal	KHODIT	KHO/00/187	5_8	P	200	No	Yes	Yes	N	0	No	No	No	P	Yes	2	Yes
irriguation canal	KHODIT	KHO/00/188	5_8	P	200	No	Yes	Yes	N	0	No	No	No	N	No	0	No
irriguation canal	KHODIT	KHO/00/189	5_8	P	109	No	Yes	Yes	N	0	No	No	No	N	No	0	No
irriguation canal	KHODIT	KHO/00/194	5_8	P	66	No	Yes	Yes	N	0	No	No	No	N	No	0	No
irriguation canal	KHODIT	KHO/00/195	5_8	P	200	No	Yes	Yes	N	0	No	No	No	N	No	0	No
irriguation canal	KHODIT	KHO/00/196	5_8	P	126	No	Yes	Yes	N	0	No	No	No	N	No	0	No
irriguation canal	KHODIT	KHO/00/199	5_8	P	64	No	Yes	Yes	N	0	No	No	No	NA	NA	NA	NA
irriguation canal	KHODIT	KHO/00/202	5_8	P	200	No	Yes	Yes	N	0	No	No	No	NA	NA	NA	NA
Lake de Guiers	MBANE	EMB/1/012	9_11	P	17	Yes	No	Yes	N	0	No	No	No	N	No	0	No
Lake de Guiers	MBANE	EMB/1/015	5_8	P	55	No	Yes	Yes	N	0	No	No	No	N	No	0	No
Lake de Guiers	MBANE	EMB/1/016	5_8	P	60	No	Yes	Yes	N	0	No	No	No	N	No	0	No
Lake de Guiers	MBANE	EMB/1/019	5_8	P	59	No	Yes	Yes	N	0	No	No	No	N	No	0	No
Lake de Guiers	MBANE	EMB/1/020	5_8	P	58	No	Yes	Yes	N	0	No	No	No	N	No	0	No
Lake de Guiers	MBANE	EMB/1/026	5_8	P	65	No	Yes	Yes	N	0	No	No	No	N	No	0	No
Lake de Guiers	MBANE	EMB/1/028	9_11	P	4	Yes	No	Yes	N	0	No	No	No	N	No	0	No
Lake de Guiers	MBANE	EMB/2/029	9_11	P	4	Yes	No	Yes	N	0	No	No	No	N	No	0	No
Lake de Guiers	MBANE	EMB/2/031	9_11	P	72	No	Yes	Yes	N	0	No	No	No	N	No	0	No
Lake de Guiers	MBANE	EMB/2/038	5_8	P	110	No	Yes	Yes	N	0	No	No	No	N	No	0	No
Lake de Guiers	MBANE	EMB/2/039	5_8	P	20	Yes	No	Yes	N	0	No	No	No	N	No	0	No
Lake de Guiers	MBANE	EMB/2/045	9_11	P	6	Yes	No	Yes	N	0	No	No	No	N	No	0	No
Lake de Guiers	MBANE	EMB/2/047	5_8	P	26	Yes	No	Yes	N	0	No	No	No	N	No	0	No
Lake de Guiers	MBANE	EMB/2/050	5_8	P	70	No	Yes	Yes	N	0	No	No	No	N	No	0	No
Lake de Guiers	MBANE	EMB/3/061	5_8	P	8	Yes	No	Yes	N	0	No	No	No	N	No	0	No
Lake de Guiers	MBANE	EMB/3/070	5_8	P	53	No	Yes	Yes	N	0	No	No	No	N	No	0	No
Lake de Guiers	MBANE	EMB/3/076	9_11	P	152	No	Yes	Yes	N	0	No	No	No	N	No	0	No
Lake de Guiers	MBANE	EMB/3/079	9_11	P	41	Yes	No	Yes	N	0	No	No	No	N	No	0	No
Lake de Guiers	MBANE	EMB/4/112	9_11	P	60	No	Yes	Yes	N	0	No	No	No	N	No	0	No
Lake de Guiers	MBANE	MB/1A/001	5_8	p	198	No	Yes	Yes	N	0	No	No	No	N	No	0	No
Lake de Guiers	MBANE	MB/1A/008	5_8	P	28	Yes	No	Yes	N	0	No	No	No	N	No	0	No
Lake de Guiers	MBANE	MB/1A/027	5_8	P	97	No	Yes	Yes	N	0	No	No	No	N	No	0	No
Lake de Guiers	MBANE	MB/1A/029	5_8	P	18	Yes	No	Yes	N	0	No	No	No	N	No	0	No
Lake de Guiers	MBANE	MB/1B/068	5_8	P	38	Yes	No	Yes	N	0	No	No	No	P	Yes	51	No
Lake de Guiers	MBANE	MB/2A/081	9_11	P	48	Yes	No	Yes	N	0	No	No	No	N	No	0	No
Lake de Guiers	MBANE	MB/2A/084	9_11	P	5	Yes	No	Yes	N	0	No	No	No	P	Yes	6	Yes
Lake de Guiers	MBANE	MB/2A/088	5_8	P	6	Yes	No	Yes	N	0	No	No	No	N	No	0	No
Lake de Guiers	MBANE	MB/2A/091	9_11	P	19	Yes	No	Yes	N	0	No	No	No	N	No	0	No
Lake de Guiers	MBANE	MB/2A/094	9_11	P	200	No	Yes	Yes	N	0	No	No	No	N	No	0	No
Lake de Guiers	MBANE	MB/2A/100	9_11	P	14	Yes	No	Yes	N	0	No	No	No	N	No	0	No
Lake de Guiers	MBANE	MB/2A/114	5_8	P	11	Yes	No	Yes	N	0	No	No	No	N	No	0	No
Lake de Guiers	MBANE	MB/2A/116	9_11	P	112	No	Yes	Yes	N	0	No	No	No	N	No	0	No
Lake de Guiers	MBANE	MB/2B/122	5_8	P	6	Yes	No	Yes	N	0	No	No	No	P	Yes	1	Yes
Lake de Guiers	MBANE	MB/2B/126	9_11	P	8	Yes	No	Yes	N	0	No	No	No	P	Yes	47	Yes
Lake de Guiers	MBANE	MB/2B/130	9_11	P	18	Yes	No	Yes	N	0	No	No	No	N	No	0	No
Lake de Guiers	MBANE	MB/2B/132	9_11	P	6	Yes	No	Yes	N	0	No	No	No	N	No	0	No
Lake de Guiers	MBANE	MB/2B/133	9_11	P	89	No	Yes	Yes	N	0	No	No	No	N	No	0	No
Lake de Guiers	MBANE	MB/2B/141	5_8	P	22	Yes	No	Yes	N	0	No	No	No	N	No	0	No
Lake de Guiers	MBANE	MB/2B/147	9_11	P	200	No	Yes	Yes	N	0	No	No	No	N	No	0	No
Lake de Guiers	MBANE	MB/4A/161	5_8	P	21	Yes	No	Yes	N	0	No	No	No	P	Yes	1	Yes
Lake de Guiers	MBANE	MB/4A/169	9_11	P	12	Yes	No	Yes	P	7	Yes	No	Yes	N	No	0	No
Lake de Guiers	MBANE	MB/4A/173	9_11	P	200	No	Yes	Yes	N	0	No	No	No	P	Yes	1	Yes
Lake de Guiers	MBANE	MB/4A/179	9_11	P	19	Yes	No	Yes	N	0	No	No	No	NA	NA	NA	NA
Lake de Guiers	MBANE	MB/4B/193	9_11	P	18	Yes	No	Yes	N	0	No	No	No	P	Yes	1	Yes
Lake de Guiers	MBANE	MB/4B/199	9_11	P	110	No	Yes	Yes	N	0	No	No	No	N	No	0	No
Lake de Guiers	MBANE	MB/4B/200	9_11	P	10	Yes	No	Yes	N	0	No	No	No	N	No	0	No
Lake de Guiers	MBANE	MB/4B/201	9_11	P	83	No	Yes	Yes	N	0	No	No	No	N	No	0	No
Lake de Guiers	MBANE	MB/4B/203	9_11	P	6	Yes	No	Yes	N	0	No	No	No	NA	NA	NA	NA
Lake de Guiers	MBANE	MB/4B/208	9_11	P	21	Yes	No	Yes	N	0	No	No	No	N	No	0	No
Lake de Guiers	MBANE	MB/4B/216	9_11	P	200	No	Yes	Yes	N	0	No	No	No	P	Yes	1	Yes
Lake de Guiers	MBANE	MB/4B/223	9_11	P	127	No	Yes	Yes	N	0	No	No	No	P	Yes	3	Yes
Senegal river	NDIAWAR	NDI/1A/003	5_8	P	96	No	Yes	Yes	N	0	No	No	Yes	N	No	0	No
Senegal river	NDIAWAR	NDI/1A/006	5_8	P	68	No	Yes	Yes	N	0	No	No	Yes	N	No	0	No
Senegal river	NDIAWAR	NDI/1A/019	5_8	P	80	No	Yes	Yes	N	0	No	No	Yes	N	No	0	No
Senegal river	NDIAWAR	NDI/1A/021	5_8	P	200	No	Yes	Yes	P	48	Yes	No	Yes	NA	NA	NA	NA
Senegal river	NDIAWAR	NDI/1A/027	5_8	P	38	Yes	No	Yes	N	0	No	No	Yes	N	No	0	No
Senegal river	NDIAWAR	NDI/1A/028	5_8	P	30	Yes	No	Yes	N	0	No	No	No	N	No	0	No
Senegal river	NDIAWAR	NDI/1A/031	5_8	P	73	No	Yes	Yes	N	0	No	No	Yes	P	Yes	1	Yes
Senegal river	NDIAWAR	NDI/1B/032	5_8	P	89	No	Yes	Yes	N	0	No	No	No	N	No	0	No
Senegal river	NDIAWAR	NDI/1B/033	5_8	P	170	No	Yes	Yes	N	0	No	No	No	P	Yes	7	Yes
Senegal river	NDIAWAR	NDI/1B/038	5_8	P	18	Yes	No	Yes	N	0	No	No	No	N	No	0	No
Senegal river	NDIAWAR	NDI/1B/044	5_8	P	17	Yes	No	Yes	N	0	No	No	No	N	No	0	No
Senegal river	NDIAWAR	NDI/1B/052	5_8	P	37	Yes	No	Yes	N	0	No	No	No	NA	NA	NA	NA
Senegal river	NDIAWAR	NDI/1B/068	5_8	P	12	Yes	No	Yes	N	0	No	No	Yes	N	No	0	No
Senegal river	NDIAWAR	NDI/2A/073	5_8	P	72	No	Yes	Yes	N	0	No	No	Yes	N	No	0	No
Senegal river	NDIAWAR	NDI/2A/088	5_8	P	31	Yes	No	Yes	N	0	No	No	No	N	No	0	No
Senegal river	NDIAWAR	NDI/2A/090	5_8	P	8	Yes	No	Yes	N	0	No	No	No	NA	NA	NA	NA
Senegal river	NDIAWAR	NDI/2A/110	5_8	P	172	No	Yes	Yes	N	0	No	No	No	N	No	0	No
Senegal river	NDIAWAR	NDI/2B/113	5_8	P	13	Yes	No	Yes	N	0	No	No	No	N	No	0	No
Senegal river	NDIAWAR	NDI/2B/125	5_8	P	38	Yes	No	Yes	N	0	No	No	No	P	Yes	2	Yes
Senegal river	NDIAWAR	NDI/2B/127	5_8	P	46	Yes	No	Yes	N	0	No	No	No	N	No	0	No
Senegal river	NDIAWAR	NDI/3A/138	9_11	P	14	Yes	No	Yes	N	0	No	No	No	N	No	0	No
Senegal river	NDIAWAR	NDI/3A/139	9_11	P	43	Yes	No	Yes	N	0	No	No	No	N	No	0	No
Senegal river	NDIAWAR	NDI/3A/149	9_11	P	162	No	Yes	Yes	N	0	No	No	Yes	NA	NA	NA	NA
Senegal river	NDIAWAR	NDI/3A/172	9_11	P	200	No	Yes	Yes	N	0	No	No	No	P	Yes	1	Yes
Senegal river	NDIAWAR	NDI/3A/173	9_11	P	30	Yes	No	Yes	N	0	No	No	No	N	No	0	No
Senegal river	NDIAWAR	NDI/3B/176	9_11	P	28	Yes	No	Yes	N	0	No	No	No	N	No	0	No
Senegal river	NDIAWAR	NDI/3B/177	9_11	P	85	No	Yes	Yes	P	48	Yes	No	Yes	N	No	0	No
Senegal river	NDIAWAR	NDI/3B/186	9_11	P	22	Yes	No	Yes	N	0	No	No	No	N	No	0	No
Senegal river	NDIAWAR	NDI/3B/190	5_8	P	66	No	Yes	Yes	N	0	No	No	No	N	No	0	No
Senegal river	NDIAWAR	NDI/3B/192	5_8	P	84	No	Yes	Yes	N	0	No	No	No	N	No	0	No
Senegal river	NDIAWAR	NDI/4/208	9_11	P	35	Yes	No	Yes	N	0	No	No	Yes	N	No	0	No
Senegal river	NDIAWAR	NDI/4/238	9_11	P	68	No	Yes	Yes	N	0	No	No	No	N	No	0	No
Senegal river	NDIAWAR	NDI/1B/242	5_8	P	46	Yes	No	Yes	N	0	No	No	No	N	No	0	No
Senegal river	NDIAWAR	NDI/1A/243	5_8	P	20	Yes	No	Yes	N	0	No	No	No	N	No	0	No
Senegal river	NDIAWAR	NDI/3B/254	9_11	P	76	No	Yes	Yes	N	0	No	No	No	N	No	0	No
Senegal river	NDIAWAR	NDI/1B/259	5_8	P	71	No	Yes	Yes	N	0	No	No	No	P	Yes	3	Yes
Senegal river	NDIAWAR	NDI/CD/01	5_8	P	200	No	Yes	Yes	N	0	No	No	No	N	No	0	No
Senegal river	NDIAWAR	NDI/CD/02	5_8	P	80	No	Yes	Yes	N	0	No	No	No	N	No	0	No
Senegal river	NDIAWAR	NDI/CD/03	5_8	P	70	No	Yes	Yes	N	0	No	No	No	N	No	0	No
Senegal river	NDIAWAR	NDI/CD/04	5_8	P	100	No	Yes	Yes	N	0	No	No	No	N	No	0	No
Senegal river	NDIAWAR	NDI/CD/05	5_8	P	200	No	Yes	Yes	N	0	No	No	No	N	No	0	No
Senegal river	NDIAWAR	NDI/CD/07	5_8	P	200	No	Yes	Yes	N	0	No	No	No	N	No	0	No
Senegal river	NDIAWAR	NDI/CD/09	5_8	P	9	Yes	No	Yes	N	0	No	No	No	N	No	0	No
